# Supplementary material for: An ultrasound and shear wave elastography study: effect of grip on medial elbow joint morphology during valgus stress
Source: BMC Musculoskelet Disord. 2025 Feb 26;26:199. doi: 10.1186/s12891-025-08343-2 (PMC11863580; doi:10.1186/s12891-025-08343-2)
Supplement: Supplementary file 1 — Supplementary Material 1. [file 12891_2025_8343_MOESM1_ESM.xlsx]

## Sheet: Compiled Data
Appendi 1
This Document contains the original recorded data of 13 participants C-001 through C-013 for all measurements obtained in the presented study - The Effect of Gripping on Medial Elbow Joint Morphology
	Subject Profile								(1) Longitudinal UCL Still
									Baseline (Unloaded)				Pre-exertion VS				VS + 100% Flx				VS + 75% Flx				VS + 50% Flx				VS + 25% Flx				VS + 0% Flx				Post-loading (Unloaded)
	Subject ID	Gender	Age	Height (inches)	Weight (lbs)	BMI	Dominant Hand	Forearm Length (cm)	VS (daN)	GF (lbs)	UCL T (cm)	UH JSW (cm)	VS (daN)	GF (lbs)	UCL T (cm)	UH JSW (cm)	VS (daN)	GF (lbs)	UCL T (cm)	UH JSW (cm)	VS (daN)	GF (lbs)	UCL T (cm)	UH JSW (cm)	VS (daN)	GF (lbs)	UCL T (cm)	UH JSW (cm)	VS (daN)	GF (lbs)	UCL T (cm)	UH JSW (cm)	VS (daN)	GF (lbs)	UCL T (cm)	UH JSW (cm)	VS (daN)	GF (lbs)	UCL T (cm)	UH JSW (cm)
	C-001	F	35	65	127.4	21.2	R	26	0	0	0.14	0.1881	11	0	0.18	0.3831	13	42	0.19	0.3062	14	35	0.22	0.2436	12	22	0.19	0.3064	7	12	0.18	0.2031	8	0	0.17	0.2543	0	0	0.15	0.1824
	C-002	F	21	64	105.6	18.1	R	23	0	0	0.1304	0.2187	11	0	0.1317	0.2746	12	32	0.1448	0.2847	13	26	0.1168	0.3106	11	18	0.1513	0.2934	10	10	0.146	0.2651	11	0	0.127	0.3148	0	0	0.1349	0.2136
	C-003	F	24	61	107.8	20.37	R	22.5	0	0	0.1008	0.2133	10	0	0.1126	0.3385	13	32	0.097	0.5833	11	22	0.104	0.5076	10	16	0.1226	0.4888	11	8	0.1012	0.4466	10	0	0.1066	0.5061	0	0	0.1049	0.2167
	C-004	F	18	62	114	20.5	R	25.7	0	0	0.1065	0.2096	11	0	0.1105	0.2357	12	28	0.1065	0.1934	12	22	0.1175	0.2241	11	16	0.1144	0.2278	12	10	0.1055	0.2571	13	0	0.1179	0.2279	0	0	0.0933	0.1867
	C-005	M	24	66	135.7	21.9	R	26.5	0	0	0.1465	0.168	10	0	0.1723	0.2396	10	66	0.1422	0.2306	10	51	0.1593	0.2264	10	40	0.1767	0.2267	10	18	0.1789	0.2322	10	0	0.1306	0.2617	0	0	0.1522	0.1707
	C-006	F	23	63	107.9	19.1	R	24.5	0	0	0.1324	0.1525	10	0	0.1213	0.2477	10	38	0.1413	0.3113	10	34	0.1371	0.2742	10	15	0.1416	0.2733	10	12	0.1085	0.2586	10	0	0.0921	0.3291	0	0	0.1416	0.1662
	C-007	M	23	68	154.8	23.5	R	27.7	0	0	0.1013	0.2046	10	0	0.1013	0.2985	10	68	0.0704	0.2492	10	38	0.0696	0.2527	10	32	0.0882	0.2859	10	20	0.0902	0.2806	10	0	0.1033	0.3252	0	0	0.1008	0.2192
	C-008	M	23	70	173.5	24.9	R	27.5	0	0	0.1122	0.2716	10	0	0.1196	0.3514	10	72	0.1273	0.2954	10	60	0.1099	0.3011	10	42	0.1034	0.2768	10	22	0.1039	0.308	10	0	0.1156	0.3522	0	0	0.1035	0.2757
	C-009	M	24	69	144.3	21.3	R	29.8	0	0	0.156	0.194	10	0	0.1358	0.2723	10	36	0.1695	0.2841	10	22	0.1585	0.2657	10	15	0.1632	0.2439	10	8	0.1559	0.2354	10	0	0.1322	0.248	0	0	0.1445	0.1925
	C-010	M	25	71	171	23.8	R	27	0	0	0.1869	0.2254	10	0	0.2287	0.354	10	38	0.2044	0.3163	10	26	0.2342	0.3514	10	12	0.2224	0.3561	10	8	0.1606	0.3547	10	0	0.223	0.3583	0	0	0.2302	0.2456
	C-011	F	25	65	144.9	24.1	R	24.5	0	0	0.095	0.2822	10	0	0.089	0.3425	10	37	0.1228	0.3793	10	22	0.1263	0.3725	10	16	0.1241	0.3721	10	5	0.1283	0.3761	10	0	0.1326	0.3601	0	0	0.1093	0.2995
	C-012	M	22	74	179.4	23	R	30.2	0	0	0.1376	0.2702	10	0	0.1416	0.2773	10	34	0.1632	0.337	10	22	0.1458	0.3423	10	16	0.1342	0.3207	10	9	0.1407	0.3198	10	0	0.143	0.3184	0	0	0.1322	0.2554
	C-013	F	23	61	104	19.7	R	22.8	0	0	0.1407	0.2415	10	0	0.1593	0.2738	10	30	0.2217	0.348	10	22	0.1855	0.3435	10	14	0.1437	0.2853	10	6	0.1933	0.2784	10	0	0.1488	0.3076	0	0	0.1667	0.2343
	Average:		23.8462	66.0769	136.177	21.6515		25.9769	0	0	0.129715	0.218438	10.2308	0	0.138746	0.299154	10.7692	42.5385	0.146238	0.316831	10.7692	30.9231	0.144962	0.3089	10.3077	21.0769	0.144292	0.3044	10	11.3846	0.137923	0.293515	10.1538	0	0.134054	0.320285	0	0	0.1357	0.219885
	SD:		3.82636	4.07148	27.5484	2.0954		2.49237	0	0	0.0261938	0.039641	0.438529	0	0.0381201	0.0490554	1.23517	15.3981	0.0433272	0.0940914	1.36344	12.4195	0.0467003	0.0775669	0.630425	10.1445	0.0369083	0.0705049	1.08012	5.3625	0.0344235	0.0670567	1.06819	0	0.0337014	0.0709571	0	0	0.0367325	0.0410202
	Subject Profile								(2) Longitudinal UCL SWE
									Baseline (Unloaded)			Pre-exertion VS			VS + 100% Flx			VS + 75% Flx			VS + 50% Flx			VS + 25% Flx			VS + 0% Flx			Post-loading (Unloaded)
	Subject ID	Gender	Age	Height (inches)	Weight (lbs)	BMI	Dominant Hand	Forearm Length (cm)	VS (daN)	GF (lbs)	UCL S (m/s)	VS (daN)	GF (lbs)	UCL S (m/s)	VS (daN)	GF (lbs)	UCL S (m/s)	VS (daN)	GF (lbs)	UCL S (m/s)	VS (daN)	GF (lbs)	UCL S (m/s)	VS (daN)	GF (lbs)	UCL S (m/s)	VS (daN)	GF (lbs)	UCL S (m/s)	VS (daN)	GF (lbs)	UCL S (m/s)
	C-001	F	35	65	127.4	21.2	R	26	0	0	3.01	11	0	2.77	10	22	2.13	12	20	5.45	9	15	2.24	11	15	3.44	10	0	5.08	0	0	2.74
	C-002	F	21	64	105.6	18.1	R	23	0	0	2.9	8	0	8.66	14	30	4.76	11	28	1.89	9	18	6.86	10	10	4.69	8	0	7.39	0	0	5.91
	C-003	F	24	61	107.8	20.37	R	22.5	0	0	7.24	8	0	1.54	12	24	3.4	12	24	3.78	10	16	3.16	10	8	1.94	10	0	1.11	0	0	6.68
	C-004	F	18	62	114	20.5	R	25.7	0	0	6.51	12	0	5.56	12	28	7.37	12	22	4.96	13	18	5.49	12	10	3.54	12	0	7.04	0	0	3.63
	C-005	M	24	66	135.7	21.9	R	26.5	0	0	3.29	10	0	6.08	21	64	5.19	24	50	6.57	15	36	5.445	14	18	4.45	11	0	6.335	0	0	4.48
	C-006	F	23	63	107.9	19.1	R	24.5	0	0	3.42	10	0	2.85	10	28	3.88	10	34	2.1	10	18	4.59	10	11	9.77	10	0	5.47	0	0	6.24
	C-007	M	23	68	154.8	23.5	R	27.7	0	0	5.87	10	0	6.16	10	64	5.45	10	52	3.57	10	35	4.31	10	22	5.89	10	0	4.76	0	0	6.17
	C-008	M	23	70	173.5	24.9	R	27.5	0	0	6.64	10	0	6.26	10	72	1.54	10	62	1.22	10	44	3.96	10	20	2.24	10	0	5.34	0	0	6.07
	C-009	M	24	69	144.3	21.3	R	29.8	0	0	5.67	10	0	6.49	10	22	6.98	10	22	1.32	10	15	6.38	10	10	7.01	10	0	1.99	0	0	7.18
	C-010	M	25	71	171	23.8	R	27	0	0	5.55	10	0	5.2	10	18	7.71	10	22	6.29	10	15	5.45	10	9	7	10	0	5.14	0	0	4.45
	C-011	F	25	65	144.9	24.1	R	24.5	0	0	6.55	10	0	2.2	10	27	5.63	11	28	3.38	10	16	2.33	10	9	3.96	10	0	1.83	0	0	2.68
	C-012	M	22	74	179.4	23	R	30.2	0	0	4.035	10	0	6.14	10	30	3.13	10	20	1.69	10	16	1.7	10	9	2.7	10	0	8.16	0	0	3.19
	C-013	F	23	61	104	19.7	R	22.8	0	0	3.15	10	0	2.76	10	32	9.41	10	24	5.7	10	16	5.91	10	5	2.88	10	0	5.62	0	0	6.16
	Average:		23.8462	66.0769	136.177	21.6515		25.9769	0	0	4.91038	9.92308	0	4.82077	11.4615	35.4615	5.12154	11.6923	31.3846	3.68615	10.4615	21.3846	4.44808	10.5385	12	4.57769	10.0769	0	5.02038	0	0	5.04462
	SD:		3.82636	4.07148	27.5484	2.0954		2.49237	0	0	1.63141	1.03775	0	2.14817	3.12558	18.2967	2.31571	3.7944	14.0567	1.94528	1.6641	9.92924	1.67383	1.19829	5.11534	2.27445	0.862316	0	2.17336	0	0	1.58087
	Subject Profile								(3) Longitudinal FPM SWE
									Baseline (Unloaded)			Pre-exertion VS			VS + 100% Flx			VS + 75% Flx			VS + 50% Flx			VS + 25% Flx			VS + 0% Flx			Post-loading (Unloaded)
	Subject ID	Gender	Age	Height (inches)	Weight (lbs)	BMI	Dominant Hand	Forearm Length (cm)	VS (daN)	GF (lbs)	FPM S (m/s)	VS (daN)	GF (lbs)	FPM S (m/s)	VS (daN)	GF (lbs)	FPM S (m/s)	VS (daN)	GF (lbs)	FPM S (m/s)	VS (daN)	GF (lbs)	FPM S (m/s)	VS (daN)	GF (lbs)	FPM S (m/s)	VS (daN)	GF (lbs)	FPM S (m/s)	VS (daN)	GF (lbs)	FPM S (m/s)
	C-001	F	35	65	127.4	21.2	R	26	0	0	6.27	11	0	5.88	10	22	5.13	11	18	6.47	7	12	-	6	12	6.77	8	0	5.76	0	0	5.54
	C-002	F	21	64	105.6	18.1	R	23	0	0	5.9	8	0	5.68	12	30	8.47	9	24	6.64	11	18	6.31	10	10	6.72	9	0	6.45	0	0	3.71
	C-003	F	24	61	107.8	20.37	R	22.5	0	0	4.97	8	0	8.62	8	28	3.76	11	22	4.79	9	16	7.57	10	8	6.86	10	0	6.84	0	0	6.93
	C-004	F	18	62	114	20.5	R	25.7	0	0	6.15	12	0	6.51	13	26	8.01	15	19	6.97	13	19	6.89	11	10	7.94	11	0	5.76	0	0	4
	C-005	M	24	66	135.7	21.9	R	26.5	0	0	3.33	10	0	2.975	21	64	1.905	24	50	5.925	15	36	4.235	14	18	2.74	11	0	2.585	0	0	3.3
	C-006	F	23	63	107.9	19.1	R	24.5	0	0	3.16	10	0	6.01	10	28	5.68	10	34	7.99	10	18	5.5	10	11	7.3	10	0	7.2	0	0	2.74
	C-007	M	23	68	154.8	23.5	R	27.7	0	0	7.08	10	0	4.84	10	64	3.47	10	52	6.3	10	35	3.32	10	22	5.72	10	0	3.3	0	0	5.14
	C-008	M	23	70	173.5	24.9	R	27.5	0	0	2.64	10	0	2.43	10	72	7.4	10	62	3.26	10	44	4.32	10	20	3.74	10	0	3.36	0	0	5.74
	C-009	M	24	69	144.3	21.3	R	29.8	0	0	4.135	10	0	4.93	10	22	6.18	10	22	6.5	10	15	4.3	10	10	7.755	10	0	6.04	0	0	5.24
	C-010	M	25	71	171	23.8	R	27	0	0	3.735	10	0	5.02	10	18	4.08	10	22	6.41	10	15	5.19	10	9	5.155	10	0	4.36	0	0	5.465
	C-011	F	25	65	144.9	24.1	R	24.5	0	0	7.39	10	0	3.86	10	27	7.23	11	28	4.68	10	16	4.52	10	9	2.32	10	0	5.54	0	0	5.32
	C-012	M	22	74	179.4	23	R	30.2	0	0	5.635	10	0	8.02	10	30	8.14	10	20	7.78	10	16	5.18	10	9	7.54	10	0	6.71	0	0	6.18
	C-013	F	23	61	104	19.7	R	22.8	0	0	9.08	10	0	8.72	10	32	6.15	10	24	7.04	10	16	6.05	10	5	8.4	10	0	7.53	0	0	8.48
	Average:		23.8462	66.0769	136.177	21.6515		25.9769	0	0	5.34423	9.92308	0	5.65346	11.0769	35.6154	5.81577	11.6154	30.5385	6.21192	10.3846	21.2308	5.28208	10.0769	11.7692	6.07385	9.92308	0	5.495	0	0	5.21423
	SD:		3.82636	4.07148	27.5484	2.0954		2.49237	0	0	1.90146	1.03775	0	1.98085	3.20056	18.2005	2.05224	3.99037	14.5866	1.30465	1.89466	10.1008	1.24132	1.65638	5.03577	2.01071	0.759555	0	1.60254	0	0	1.54185
	Subject Profile								(4) Transverse FPM Still
									Baseline (Unloaded)			Pre-exertion VS			VS + 100% Flx			VS + 75% Flx			VS + 50% Flx			VS + 25% Flx			VS + 0% Flx			Post-loading (Unloaded)
	Subject ID	Gender	Age	Height (inches)	Weight (lbs)	BMI	Dominant Hand	Forearm Length (cm)	VS (daN)	GF (lbs)	FPM CSA (cm2)	VS (daN)	GF (lbs)	FPM CSA (cm2)	VS (daN)	GF (lbs)	FPM CSA (cm2)	VS (daN)	GF (lbs)	FPM CSA (cm2)	VS (daN)	GF (lbs)	FPM CSA (cm2)	VS (daN)	GF (lbs)	FPM CSA (cm2)	VS (daN)	GF (lbs)	FPM CSA (cm2)	VS (daN)	GF (lbs)	FPM CSA (cm2)
	C-001	F	35	65	127.4	21.2	R	26	0	0	1.54	11	0	1.57	11	22	1.53	10	22	1.69	7	15	1.59	-	-	1.66	8	0	1.68	0	0	1.61
	C-002	F	21	64	105.6	18.1	R	23	0	0	2.126	11	0	2.115	12	30	1.853	9	23	1.963	10	16	1.855	9	10	2.191	9	0	2.2	0	0	2.165
	C-003	F	24	61	107.8	20.37	R	22.5	0	0	2.058	9	0	2.045	13	28	2.116	10	22	2.081	10	16	1.903	10	8	2.075	9	0	2.111	0	0	2.022
	C-004	F	18	62	114	20.5	R	25.7	0	0	2.098	11	0	1.943	13	26	1.931	14	19	2.031	12	18	1.907	11	10	1.956	12	0	2.022	0	0	2.03
	C-005	M	24	66	135.7	21.9	R	26.5	0	0	3.536	10	0	3.746	21	66	3.873	25	50	3.527	14	36	3.634	10	18	3.439	10	0	3.661	0	0	3.513
	C-006	F	23	63	107.9	19.1	R	24.5	0	0	2.587	10	0	2.696	10	33	2.704	10	32	2.657	10	14	2.582	10	10	2.636	10	0	2.713	0	0	2.72
	C-007	M	23	68	154.8	23.5	R	27.7	0	0	4.789	10	0	4.77	10	56	4.536	10	54	4.604	10	36	4.769	10	24	4.653	10	0	4.5	0	0	4.728
	C-008	M	23	70	173.5	24.9	R	27.5	0	0	5.943	10	0	6.063	10	70	6.048	10	56	5.493	10	41	6.135	10	20	6.241	10	0	6.016	0	0	6.376
	C-009	M	24	69	144.3	21.3	R	29.8	0	0	4.441	10	0	4.554	10	21	3.97	10	23	4.036	10	15	4.06	10	9	3.965	10	0	4.331	0	0	4.487
	C-010	M	25	71	171	23.8	R	27	0	0	3.918	10	0	3.536	10	27	3.188	10	24	3.401	10	16	3.347	10	8	3.23	10	0	3.488	0	0	3.43
	C-011	F	25	65	144.9	24.1	R	24.5	0	0	3.238	10	0	3.366	10	36	3.288	11	22	3.466	10	15	3.177	10	11	3.124	10	0	3.129	0	0	3.334
	C-012	M	22	74	179.4	23	R	30.2	0	0	4.378	10	0	4.656	10	24	4.369	10	22	4.761	10	16	4.57	10	7	4.99	10	0	4.535	0	0	4.616
	C-013	F	23	61	104	19.7	R	22.8	0	0	2.522	10	0	2.594	10	28	2.214	10	19	2.592	10	18	2.557	10	9	2.552	10	0	2.445	0	0	2.413
	Average:		23.8462	66.0769	136.177	21.6515		25.9769	0	0	3.32108	10.1538	0	3.358	11.5385	35.9231	3.20154	11.4615	29.8462	3.254	10.2308	20.9231	3.23738	10	12	3.28554	9.84615	0	3.29469	0	0	3.34185
	SD:		3.82636	4.07148	27.5484	2.0954		2.49237	0	0	1.31273	0.5547	0	1.35703	3.07179	16.7703	1.32045	4.23508	13.8073	1.21238	1.5359	9.68213	1.36734	0.426401	5.4938	1.35578	0.898717	0	1.2766	0	0	1.39033
	Subject Profile								(5) Transverse FPM SWE
									Baseline (Unloaded)			Pre-exertion VS			VS + 100% Flx			VS + 75% Flx			VS + 50% Flx			VS + 25% Flx			VS + 0% Flx			Post-loading (Unloaded)
	Subject ID	Gender	Age	Height (inches)	Weight (lbs)	BMI	Dominant Hand	Forearm Length (cm)	VS (daN)	GF (lbs)	FPM S (m/s)	VS (daN)	GF (lbs)	FPM S (m/s)	VS (daN)	GF (lbs)	FPM S (m/s)	VS (daN)	GF (lbs)	FPM S (m/s)	VS (daN)	GF (lbs)	FPM S (m/s)	VS (daN)	GF (lbs)	FPM S (m/s)	VS (daN)	GF (lbs)	FPM S (m/s)	VS (daN)	GF (lbs)	FPM S (m/s)
	C-001	F	35	65	127.4	21.2	R	26	0	0	1.67	11	0	2.05	11	22	1.54	11	20	1.63	10	15	1.47	8	12	1.11	7	0	2.22	0	0	1.86
	C-002	F	21	64	105.6	18.1	R	23	0	0	2.71	10	0	2.25	14	30	1.43	9	26	1.96	10	17	4.11	9	10	1.79	9	0	2.66	0	0	3.39
	C-003	F	24	61	107.8	20.37	R	22.5	0	0	2.51	9	0	2.2	11	28	3.74	8	22	4.1	11	16	2.3	9	8	2.07	9	0	2.34	0	0	2.93
	C-004	F	18	62	114	20.5	R	25.7	0	0	2.79	12	0	1.8	13	28	2.47	15	14	2.87	14	18	2.3	13	10	2.43	12	0	2.14	0	0	2.91
	C-005	M	24	66	135.7	21.9	R	26.5	0	0	1.63	10	0	1.71	21	58	1.835	24	46	2.05	14	36	1.375	12	18	1.39	10	0	1.63	0	0	1.875
	C-006	F	23	63	107.9	19.1	R	24.5	0	0	3	10	0	3.2	10	31	4.18	10	30	4.84	10	16	3.14	10	12	3.31	10	0	2.57	0	0	4.43
	C-007	M	23	68	154.8	23.5	R	27.7	0	0	3.56	10	0	4.07	10	45	4.76	10	49	3.38	10	34	2.59	10	30	2.44	10	0	4.26	0	0	3.6
	C-008	M	23	70	173.5	24.9	R	27.5	0	0	4.87	10	0	4.8	10	72	4.2	10	60	5.33	10	42	3.93	10	20	3.57	10	0	4.5	0	0	3.85
	C-009	M	24	69	144.3	21.3	R	29.8	0	0	4.195	10	0	3.695	10	30	2.96	10	24	3.36	10	16	4.045	10	9	2.9	10	0	3.66	0	0	5.375
	C-010	M	25	71	171	23.8	R	27	0	0	4.02	10	0	5.06	10	29	4.09	10	22	4.78	10	16	3.315	10	8	5.055	10	0	4.03	0	0	4.08
	C-011	F	25	65	144.9	24.1	R	24.5	0	0	5.08	10	0	4.3	10	34	5.32	11	24	4.68	10	18	5.02	10	14	4.02	10	0	4.52	0	0	5.32
	C-012	M	22	74	179.4	23	R	30.2	0	0	3.93	10	0	4.34	10	26	5.98	10	22	3.39	10	18	3.81	10	9	4.23	10	0	3.98	0	0	2.98
	C-013	F	23	61	104	19.7	R	22.8	0	0	6.1	10	0	3	10	30	3.34	10	22	2.71	10	19	4.68	10	6	4	10	0	3.22	0	0	4.48
	Average:		23.8462	66.0769	136.177	21.6515		25.9769	0	0	3.54346	10.1538	0	3.26731	11.5385	35.6154	3.52654	11.3846	29.3077	3.46769	10.6923	21.6154	3.23731	10.0769	12.7692	2.94731	9.76923	0	3.21	0	0	3.62154
	SD:		3.82636	4.07148	27.5484	2.0954		2.49237	0	0	1.33088	0.688737	0	1.18734	3.12558	14.3442	1.434	4.11377	13.5732	1.20968	1.49358	9.1882	1.1642	1.25576	6.54668	1.2008	1.09193	0	1.00171	0	0	1.12605
